# Supplementary material for: Hyperglycemia Induces Inflammatory Response of Human Macrophages to CD163-Mediated Scavenging of Hemoglobin-Haptoglobin Complexes
Source: Int J Mol Sci. 2022 Jan 26;23(3):1385. doi: 10.3390/ijms23031385 (PMC8836198; doi:10.3390/ijms23031385)
Supplement: Supplementary file 1 [file ijms-23-01385-s001.zip]

Archive with 1 entries (1 files):
- ijms-1558499-supplementary.pdf
